# Supplementary material for: In vitro and in vivo performance of epinastine hydrochloride-releasing contact lenses
Source: PLoS One. 2019 Jan 30;14(1):e0210362. doi: 10.1371/journal.pone.0210362 (PMC6353132; doi:10.1371/journal.pone.0210362)
Supplement: S1 Dataset — (XLSX) [file pone.0210362.s001.xlsx]

## Sheet: Sheet1
Raw data
Data used in the manuscript
Water content ratios of EH-SCLs
		Dry weight (g)	Wet weight (g)	WCR (%)	WCR Average (%)	WCR SD (%)
(A)	1	0.00278	0.0068	0.591176	0.584466	0.00601839
(A)	2	0.00212	0.00508	0.582677
(A)	3	0.00222	0.00528	0.579545
(B)	1	0.0024	0.00558	0.569892	0.579438	0.00984927
(B)	2	0.00243	0.00577	0.578856
(B)	3	0.00236	0.00575	0.589565
(C)	1	0.00249	0.00598	0.583612	0.582461	0.00241615
(C)	2	0.0024	0.00571	0.579685
(C)	3	0.0023	0.00553	0.584087
(D)	1	0.00207	0.0046	0.55	0.548453	0.0104519
(D)	2	0.00217	0.00491	0.558045
(D)	3	0.00186	0.00402	0.537313
(E)	1	0.00295	0.0036	0.180556	0.169434	0.0117815
(E)	2	0.00277	0.00334	0.170659
(E)	3	0.0022	0.00261	0.157088
EH release profiles of different EH-SCLs (µg/lens)
	(A)			(B)			(C)			(D)			(E)
	1	2	3	1	2	3	1	2	3	1	2	3	1	2	3
0h-0.5h	31.5375	25.959	27.5858	16.5643	18.6148	17.3615	30.3535	33.8605	33.026	22.3992	23.4842	19.8463	3.33075	3.016	3.4685
0.5h-1h	29.5523	21.1728	22.5437	6.097	5.05725	5.9455	18.165	16.866	19.7335	7.783	7.12925	6.565	1.5545	1.057	1.51975
1h-2h	35.9023	33.6075	32.7545	2.148	1.89475	2.11525	9.004	9.956	8.96175	3.374	3.10575	2.61225	1.7125	1.459	1.75775
2h-4h	39.4335	39.3315	36.6935	0.734	0.6675	0.729	4.04825	5.63375	4.548	1.20625	1.27225	1.2395	2.22875	2.3255	2.29675
4h-6h	31.9887	33.3272	32.4192	0.368	0.398	0.3125	1.6915	2.96025	2.0725	0.57625	0.47375	0.5265	1.63725	1.7495	1.66325
6h-8h	26.0015	27.5465	26.721	0.1795	0.255	0.25975	0.69	1.26525	0.9215	0.3395	0.33475	0.30625	1.20225	1.362	1.36825
8h-12h	25.8502	28.033	26.8295	0.278	0.21275	0.25175	0.402	0.723	0.36975	0.237	0.26325	0.25075	1.8175	1.88225	1.791
12h-36h	21.968	24.4428	23.632	0	0	0	0.28975	0.3785	0.315	0	0	0	4.045	3.48825	4.06675
36h-60h	66.102	74.259	72.201	0	0	0	0.351	0.828	0.273	0	0	0	6.762	7.287	6.858
	Average	SD		Average	SD		Average	SD		Average	SD		Average	SD
0h-0.5h	28.3607	2.86886		17.5135	1.03367		32.4133	1.83202		21.9099	1.86771		3.27175	0.231948
0.5h-1h	24.4229	4.49471		5.69992	0.561697		18.2548	1.43586		7.15908	0.609548		1.37708	0.277744
1h-2h	34.0881	1.62798		2.05267	0.137737		9.30725	0.562231		3.03067	0.386386		1.64308	0.161018
2h-4h	38.4862	1.55333		0.710167	0.0370349		4.74333	0.810598		1.23933	0.0330003		2.28367	0.0496842
4h-6h	32.5784	0.683298		0.3595	0.0433791		2.24142	0.651023		0.5255	0.0512573		1.68333	0.0587582
6h-8h	26.7563	0.773106		0.231417	0.0450238		0.958917	0.289445		0.326833	0.0179832		1.31083	0.0940878
8h-12h	26.9043	1.09329		0.2475	0.032832		0.49825	0.195306		0.250333	0.01313		1.83025	0.0469421
12h-36h	23.3476	1.26165		0	0		0.32775	0.0457281		0	0		3.86667	0.327899
36h-60h	70.854	4.24205		0	0		0.484	0.300455		0	0		6.969	0.279548
0h-0.5h	28.3607	2.86886		17.5135	1.03367		32.4133	1.83202		21.9099	1.86771		3.27175	0.231948
0h-1h	52.7837	7.36358		23.2134	1.59536		50.6682	3.26788		29.069	2.47726		4.64883	0.509692
0h-2h	86.8717	8.99155		25.2661	1.7331		59.9754	3.83011		32.0997	2.86365		6.29192	0.67071
0h-4h	125.358	10.5449		25.9763	1.77013		64.7188	4.6407		33.339	2.89665		8.57558	0.720395
0h-6h	157.936	11.2282		26.3358	1.81351		66.9602	5.29173		33.8645	2.9479		10.2589	0.779153
0h-8h	184.693	12.0013		26.5672	1.85854		67.9191	5.58117		34.1913	2.96589		11.5698	0.873241
0h-12h	211.597	13.0946		26.8147	1.89137		68.4173	5.77648		34.4417	2.97902		13.4	0.920183
0h-36h	234.945	14.3562		26.8147	1.89137		68.7451	5.82221		34.4417	2.97902		17.2667	1.24808
0h-60h	305.798	18.5983		26.8147	1.89137		69.2291	6.12266		34.4417	2.97902		24.2357	1.52763
0h-0.5h / 60h	0.0927282	0.00901606		0.653131	0.030438		0.468185	0.00184796		0.635997	0.0139862		0.134897	0.00642663
0h-1h / 60h	0.172548	0.0231069		0.865698	0.0071928		0.732595	0.0283716		0.843939	0.00441945		0.191576	0.016615
0h-2h / 60h	0.283998	0.0272119		0.942249	0.00129301		0.867106	0.0259634		0.931738	0.00507351		0.259296	0.0217839
0h-4h / 60h	0.409823	0.0284492		0.968733	0.00070083		0.93537	0.0176717		0.967873	0.00242346		0.353573	0.0182011
0h-6h / 60h	0.516368	0.0259991		0.98214	0.000957559		0.967498	0.01003		0.983199	0.000879411		0.423088	0.0142721
0h-8h / 60h	0.603875	0.0232158		0.99077	0.0013484		0.981231	0.00690835		0.992701	0.000700215		0.477199	0.0117034
0h-12h / 60h	0.691865	0.0195405		1	0		0.988373	0.00441151		1	0		0.552778	0.00794438
EH release profiles with different EH concentrations (µg/lens)
	0.003%			0.005%			0.008%			0.01%			0.03%
	1	2	3	1	2	3	1	2	3	1	2	3	1	2	3
0h-0.5h	3.31975	3.369	2.83225	4.513	3.79875	4.268	7.97625	6.602	6.725	7.336	7.98925	8.40425	26.384	17.3995	17.7647
0.5h-1h	2.627	2.29925	2.7665	3.98375	3.97325	4.2715	5.454	5.5015	6.07275	7.12175	8.04675	9.121	15.0693	17.7688	22.2895
1h-2h	2.77525	2.531	2.8195	4.7505	4.94675	4.63325	6.09875	6.36825	6.603	8.112	8.4785	9.06725	26.5787	23.9058	25.5182
2h-4h	2.768	2.636	2.7915	4.022	3.8545	4.11275	6.5275	6.92425	6.8245	8.3365	8.278	7.18075	23.7928	25.4172	23.7125
4h-6h	2.1225	2.07	2.0945	3.5505	3.55075	3.536	5.96125	5.72175	5.579	7.96175	6.89675	6.3745	21.4698	20.1142	24.9617
6h-8h	1.60275	1.6465	1.80275	2.94375	2.99325	3.069	4.5615	4.74875	4.999	6.38075	5.38825	5.19	18.5065	20.118	21.246
8h-12h	1.7095	1.5785	1.64	2.70025	2.67975	2.72825	4.51375	4.42075	4.18675	5.67425	5.25875	4.59775	17.4563	19.5	17.5822
	Average	SD		Average	SD		Average	SD		Average	SD		Average	SD
0h-0.5h	3.17367	0.0934878		4.19325	0.0865545		7.10108	0.107083		7.90983	0.0680842		20.5161	0.247857
0h-1h	5.73792	0.0320958		8.26942	0.0521567		12.7772	0.0519375		16.0063	0.0958349		38.8919	0.084845
0h-2h	8.4465	0.03108		13.0463	0.0219265		19.1338	0.0301537		24.5589	0.081915		64.2262	0.0720621
0h-4h	11.1783	0.0293875		17.0427	0.0238582		25.8926	0.0169258		32.4907	0.0448479		88.5337	0.0420635
0h-6h	13.274	0.0267134		20.5884	0.0195351		31.6466	0.0148597		39.5683	0.0163865		110.716	0.0479866
0h-8h	14.958	0.0237974		23.5904	0.0175777		36.4163	0.0134325		45.2213	0.00292502		130.672	0.0418804
0h-12h	16.6007	0.0251179		26.2932	0.0166061		40.7901	0.0107502		50.3982	0.00985473		148.852	0.0298259
In vivo performance of the EH-SCL (µg/g)
Group	R/L	Treatment	EB/tissue (µg/g)	Average	SD
A	R	Non-challenge	2.71795	2.87067	0.209841
A	R	Non-challenge	3.17721
A	R	Non-challenge	2.95161
A	R	Non-challenge	2.74851
A	R	Non-challenge	3.00811
A	R	Non-challenge	2.62064
A	L	Challenge	24.8775	30.1308	3.38887
A	L	Challenge	27.9478
A	L	Challenge	29.7429
A	L	Challenge	34.1609
A	L	Challenge	32.8854
A	L	Challenge	31.17
B	R	PBS-ED 6h (v EH-ED)	26.4948	27.9854	1.44089
B	R	PBS-ED 6h (v EH-ED)	27.1948
B	R	PBS-ED 6h (v EH-ED)	30.0676
B	R	PBS-ED 6h (v EH-ED)	26.8545
B	R	PBS-ED 6h (v EH-ED)	27.9311
B	R	PBS-ED 6h (v EH-ED)	29.3697
B	L	EH-ED 6h	4.69469	7.27272	1.85092
B	L	EH-ED 6h	7.08231
B	L	EH-ED 6h	9.02562
B	L	EH-ED 6h	8.95766
B	L	EH-ED 6h	8.40625
B	L	EH-ED 6h	5.46979
C	R	PBS-ED 12h (v EH-ED)	26.7713	29.1088	2.07424
C	R	PBS-ED 12h (v EH-ED)	27.9044
C	R	PBS-ED 12h (v EH-ED)	31.6055
C	R	PBS-ED 12h (v EH-ED)	31.2771
C	R	PBS-ED 12h (v EH-ED)	27.3159
C	R	PBS-ED 12h (v EH-ED)	29.7785
C	L	EH-ED 12h	18.1264	22.0738	7.29265
C	L	EH-ED 12h	19.8999
C	L	EH-ED 12h	25.3761
C	L	EH-ED 12h	34.4393
C	L	EH-ED 12h	13.0446
C	L	EH-ED 12h	21.5567
D	R	PBS-ED 6h (v EH-SCL)	8.99961	11.6708	3.61185
D	R	PBS-ED 6h (v EH-SCL)	15.9479
D	R	PBS-ED 6h (v EH-SCL)	14.4189
D	R	PBS-ED 6h (v EH-SCL)	9.25421
D	R	PBS-ED 6h (v EH-SCL)	14.2044
D	R	PBS-ED 6h (v EH-SCL)	7.20005
D	L	EH-SCL 6h	5.56327	4.78941	0.886356
D	L	EH-SCL 6h	4.24151
D	L	EH-SCL 6h	4.02791
D	L	EH-SCL 6h	6.04168
D	L	EH-SCL 6h	4.98965
D	L	EH-SCL 6h	3.8724
E	R	PBS-ED 12h (v EH-SCL)	12.9904	14.3824	3.84839
E	R	PBS-ED 12h (v EH-SCL)	13.421
E	R	PBS-ED 12h (v EH-SCL)	9.46963
E	R	PBS-ED 12h (v EH-SCL)	15.1317
E	R	PBS-ED 12h (v EH-SCL)	21.1945
E	R	PBS-ED 12h (v EH-SCL)	14.087
E	L	EH_SCL 12h	4.97514	4.05795	0.649306
E	L	EH_SCL 12h	3.84762
E	L	EH_SCL 12h	4.48316
E	L	EH_SCL 12h	3.3775
E	L	EH_SCL 12h	4.32035
E	L	EH_SCL 12h	3.34392
F	R	PBS-ED 12h (v PBS-SCL)	30.7276	26.8136	3.40029
F	R	PBS-ED 12h (v PBS-SCL)	25.1258
F	R	PBS-ED 12h (v PBS-SCL)	24.5875
F	L	PBS-SCL 12h	27.8677	26.3713	3.0957
F	L	PBS-SCL 12h	22.8117
F	L	PBS-SCL 12h	28.4345
Residual EH measurement (µg/lens)
Group	R/L	Treatment	Residual EH (µg/lens)	Average	SD
D	L	EH-SCL 6h	12.879	12.3895	0.568648
D	L	EH-SCL 6h	12.618
D	L	EH-SCL 6h	11.691
D	L	EH-SCL 6h	12.537
D	L	EH-SCL 6h	11.673
D	L	EH-SCL 6h	12.939
E	L	EH_SCL 12h	3.081	3.8915	0.853154
E	L	EH_SCL 12h	3.144
E	L	EH_SCL 12h	4.659
E	L	EH_SCL 12h	3.123
E	L	EH_SCL 12h	4.551
E	L	EH_SCL 12h	4.791
