# Supplementary material for: In vitro and in vivo performance of epinastine hydrochloride-releasing contact lenses
Source: PLoS One. 2019 Jan 30;14(1):e0210362. doi: 10.1371/journal.pone.0210362 (PMC6353132; doi:10.1371/journal.pone.0210362)
Supplement: S1 Stats — (XLSX) [file pone.0210362.s002.xlsx]

## Sheet: Sheet1
Statistical significance
(A), (B), (C), (D), and (E) indicate EH-SCL (A), (B), (C), (D), and (E), respectively
Raw data - Released EH (µg/lens)										Raw data - Released EH (%)
	0.5h	1h	2h	4h	6h	8h	12h				0.5h	1h	2h	4h	6h	8h	12h
(A)	31.5375	61.0898	96.992	136.425	168.414	194.416	220.266			(A)	10.2283	19.8127	31.4566	44.2457	54.6204	63.0532	71.437
(A)	25.959	47.1317	80.7392	120.071	153.398	180.945	208.978			(A)	8.43703	15.3185	26.2414	39.0246	49.8565	58.8095	67.9206
(A)	27.5858	50.1295	82.884	119.578	151.997	178.718	205.547			(A)	9.15314	16.6333	27.5015	39.6766	50.4335	59.2998	68.202
(B)	16.5643	22.6613	24.8093	25.5433	25.9112	26.0907	26.3687			(B)	62.8177	85.9398	94.0858	96.8694	98.265	98.9457	100
(B)	18.6148	23.672	25.5667	26.2342	26.6322	26.8872	27.1			(B)	68.6891	87.3506	94.3423	96.8054	98.274	99.2149	100
(B)	17.3615	23.307	25.4222	26.1512	26.4637	26.7235	26.9752			(B)	64.3608	86.4014	94.2429	96.9453	98.1038	99.0667	100
(C)	30.3535	48.5185	57.5225	61.5708	63.2623	63.9522	64.3542			(C)	46.7013	74.6496	88.503	94.7315	97.334	98.3956	99.0142
(C)	33.8605	50.7265	60.6825	66.3163	69.2765	70.5418	71.2648			(C)	46.7227	69.9953	83.7332	91.507	95.5917	97.3376	98.3352
(C)	33.026	52.7595	61.7213	66.2692	68.3418	69.2632	69.633			(C)	47.0315	75.1335	87.8957	94.3724	97.3238	98.6361	99.1626
(D)	22.3992	30.1822	33.5562	34.7625	35.3387	35.6782	35.9153			(D)	62.367	84.0374	93.4318	96.7904	98.3948	99.3401	100
(D)	23.4842	30.6135	33.7192	34.9915	35.4652	35.8	36.0632			(D)	65.1196	84.8884	93.5003	97.0281	98.3418	99.27	100
(D)	19.8463	26.4113	29.0235	30.263	30.7895	31.0957	31.3465			(D)	63.3125	84.2558	92.5893	96.5435	98.2231	99.2001	100
(E)	3.33075	4.88525	6.59775	8.8265	10.4637	11.666	13.4835			(E)	13.7122	20.1118	27.1619	36.3373	43.0775	48.027	55.5094
(E)	3.016	4.073	5.532	7.8575	9.607	10.969	12.8513			(E)	12.7653	17.2391	23.4144	33.2571	40.662	46.4267	54.3934
(E)	3.4685	4.98825	6.746	9.04275	10.706	12.0742	13.8652			(E)	13.9915	20.122	27.2126	36.4774	43.1868	48.7061	55.9308
																	(%)
0.5h										0.5h
ANOVA										ANOVA
F = 118.3649	P < 0.0001									F = 868.1673	P < 0.0001
Turkey-Kramer test										Turkey-Kramer test
Level	- Level	Difference	Std Err Dif	Lower CL	Upper CL	p-Value				Level	- Level	Difference	Std Err Dif	Lower CL	Upper CL	p-Value
(C)	(E)	29.1416	1.46957	24.3051	33.9781	<.0001				(B)	(A)	56.0164	1.29001	51.7709	60.2619	<.0001
(A)	(E)	25.089	1.46957	20.2525	29.9255	<.0001				(D)	(A)	54.3269	1.29001	50.0813	58.5724	<.0001
(D)	(E)	18.6382	1.46957	13.8017	23.4746	<.0001				(B)	(E)	51.7996	1.29001	47.554	56.0451	<.0001
(C)	(B)	14.8998	1.46957	10.0634	19.7363	<.0001				(D)	(E)	50.11	1.29001	45.8645	54.3555	<.0001
(B)	(E)	14.2417	1.46957	9.4053	19.0782	<.0001				(C)	(A)	37.5457	1.29001	33.3001	41.7912	<.0001
(A)	(B)	10.8473	1.46957	6.0108	15.6837	0.0002				(C)	(E)	33.3288	1.29001	29.0833	37.5743	<.0001
(C)	(D)	10.5034	1.46957	5.6669	15.3399	0.0002				(B)	(C)	18.4707	1.29001	14.2252	22.7163	<.0001
(A)	(D)	6.45083	1.46957	1.6144	11.2873	0.0093				(D)	(C)	16.7812	1.29001	12.5357	21.0267	<.0001
(D)	(B)	4.39642	1.46957	-0.4401	9.23289	0.0794				(E)	(A)	4.21685	1.29001	-0.0287	8.46237	0.0518
(C)	(A)	4.05258	1.46957	-0.7839	8.88906	0.1135				(B)	(D)	1.68954	1.29001	-2.556	5.93506	0.6919
1h										1h
ANOVA										ANOVA
F = 94.0793	P < 0.0001									F = 1088.998	P < 0.0001
Turkey-Kramer test										Turkey-Kramer test
Level	- Level	Difference	Std Err Dif	Lower CL	Upper CL	p-Value				Level	- Level	Difference	Std Err Dif	Lower CL	Upper CL	p-Value
(A)	(E)	48.1348	2.92908	38.495	57.7747	<.0001				(B)	(A)	69.3091	1.49942	64.3744	74.2438	<.0001
(C)	(E)	46.0193	2.92908	36.3795	55.6592	<.0001				(B)	(E)	67.4063	1.49942	62.4716	72.341	<.0001
(A)	(B)	29.5703	2.92908	19.9304	39.2101	<.0001				(D)	(A)	67.139	1.49942	62.2043	72.0738	<.0001
(C)	(B)	27.4548	2.92908	17.8149	37.0946	<.0001				(D)	(E)	65.2362	1.49942	60.3015	70.171	<.0001
(D)	(E)	24.4202	2.92908	14.7803	34.06	<.0001				(C)	(A)	56.0046	1.49942	51.0699	60.9394	<.0001
(A)	(D)	23.7147	2.92908	14.0748	33.3545	<.0001				(C)	(E)	54.1018	1.49942	49.1671	59.0366	<.0001
(C)	(D)	21.5992	2.92908	11.9593	31.239	0.0002				(B)	(C)	13.3044	1.49942	8.3697	18.2392	<.0001
(B)	(E)	18.5646	2.92908	8.9247	28.2044	0.0006				(D)	(C)	11.1344	1.49942	6.1997	16.0691	0.0002
(D)	(B)	5.85558	2.92908	-3.7843	15.4954	0.332				(B)	(D)	2.17006	1.49942	-2.7647	7.10478	0.6144
(A)	(C)	2.1155	2.92908	-7.5244	11.7554	0.9465				(E)	(A)	1.90281	1.49942	-3.0319	6.83753	0.7144
2h										2h
ANOVA										ANOVA
F = 165.4064	P < 0.0001									F = 974.9684	P < 0.0001
Turkey-Kramer test										Turkey-Kramer test
Level	- Level	Difference	Std Err Dif	Lower CL	Upper CL	p-Value				Level	- Level	Difference	Std Err Dif	Lower CL	Upper CL	p-Value
(A)	(E)	80.5798	3.47277	69.1507	92.009	<.0001				(B)	(E)	68.294	1.59856	63.033	73.555	<.0001
(A)	(B)	61.6057	3.47277	50.1765	73.0348	<.0001				(D)	(E)	67.2442	1.59856	61.9832	72.5052	<.0001
(A)	(D)	54.7721	3.47277	43.3429	66.2013	<.0001				(B)	(A)	65.8238	1.59856	60.5628	71.0848	<.0001
(C)	(E)	53.6835	3.47277	42.2543	65.1127	<.0001				(D)	(A)	64.774	1.59856	59.513	70.035	<.0001
(C)	(B)	34.7093	3.47277	23.2802	46.1385	<.0001				(C)	(E)	60.781	1.59856	55.52	66.042	<.0001
(C)	(D)	27.8758	3.47277	16.4466	39.3049	<.0001				(C)	(A)	58.3108	1.59856	53.0498	63.5718	<.0001
(A)	(C)	26.8963	3.47277	15.4672	38.3255	0.0001				(B)	(C)	7.51301	1.59856	2.252	12.774	0.0059
(D)	(E)	25.8077	3.47277	14.3786	37.2369	0.0002				(D)	(C)	6.46316	1.59856	1.2022	11.7241	0.0156
(B)	(E)	18.9742	3.47277	7.545	30.4033	0.002				(A)	(E)	2.4702	1.59856	-2.7908	7.73119	0.5592
(D)	(B)	6.83358	3.47277	-4.5956	18.2628	0.3455				(B)	(D)	1.04986	1.59856	-4.2111	6.31084	0.9614
4h										4h
ANOVA										ANOVA
F = 296.2318	P < 0.001									F = 1027.697	P < 0.001
Level	- Level	Difference	Std Err Dif	Lower CL	Upper CL	p-Value				Level	- Level	Difference	Std Err Dif	Lower CL	Upper CL	p-Value
(A)	(E)	116.782	3.77735	104.351	129.214	<.0001				(B)	(E)	61.5161	1.39489	56.9254	66.1068	<.0001
(A)	(B)	99.3817	3.77735	86.95	111.813	<.0001				(D)	(E)	61.4301	1.39489	56.8394	66.0208	<.0001
(A)	(D)	92.0189	3.77735	79.587	104.451	<.0001				(C)	(E)	58.1797	1.39489	53.589	62.7704	<.0001
(A)	(C)	60.6392	3.77735	48.208	73.0707	<.0001				(B)	(A)	55.891	1.39489	51.3003	60.4817	<.0001
(C)	(E)	56.1432	3.77735	43.712	68.5747	<.0001				(D)	(A)	55.805	1.39489	51.2143	60.3957	<.0001
(C)	(B)	38.7425	3.77735	26.311	51.1741	<.0001				(C)	(A)	52.5546	1.39489	47.9639	57.1453	<.0001
(C)	(D)	31.3798	3.77735	18.948	43.8113	<.0001				(A)	(E)	5.62506	1.39489	1.0344	10.2158	0.0159
(D)	(E)	24.7634	3.77735	12.332	37.195	0.0005				(B)	(C)	3.3364	1.39489	-1.2543	7.9271	0.1946
(B)	(E)	17.4007	3.77735	4.969	29.8322	0.0067				(D)	(C)	3.25036	1.39489	-1.3403	7.84105	0.2124
(D)	(B)	7.3628	3.77735	-5.069	19.7943	0.3537				(B)	(D)	0.08604	1.39489	-4.5047	4.67674	1
6h										6h
ANOVA										ANOVA
F = 517.6930	P < 0.0001									F = 1199.322	P < 0.0001
Level	- Level	Difference	Std Err Dif	Lower CL	Upper CL	p-Value				Level	- Level	Difference	Std Err Dif	Lower CL	Upper CL	p-Value
(A)	(E)	147.677	3.66745	135.608	159.747	<.0001				(D)	(E)	56.0112	1.14422	52.2454	59.7769	<.0001
(A)	(B)	131.601	3.66745	119.531	143.671	<.0001				(B)	(E)	55.9055	1.14422	52.1398	59.6712	<.0001
(A)	(D)	124.072	3.66745	112.002	136.142	<.0001				(C)	(E)	54.4411	1.14422	50.6754	58.2068	<.0001
(A)	(C)	90.9762	3.66745	78.906	103.046	<.0001				(D)	(A)	46.6831	1.14422	42.9174	50.4489	<.0001
(C)	(E)	56.7013	3.66745	44.631	68.7711	<.0001				(B)	(A)	46.5775	1.14422	42.8117	50.3432	<.0001
(C)	(B)	40.6244	3.66745	28.555	52.6943	<.0001				(C)	(A)	45.1131	1.14422	41.3473	48.8788	<.0001
(C)	(D)	33.0957	3.66745	21.026	45.1656	<.0001				(A)	(E)	9.32803	1.14422	5.5623	13.0938	<.0001
(D)	(E)	23.6056	3.66745	11.536	35.6755	0.0006				(D)	(C)	1.57006	1.14422	-2.1957	5.3358	0.6569
(B)	(E)	16.0768	3.66745	4.007	28.1467	0.0094				(B)	(C)	1.46442	1.14422	-2.3013	5.23015	0.7085
(D)	(B)	7.5288	3.66745	-4.541	19.5986	0.3097				(D)	(B)	0.10564	1.14422	-3.6601	3.87138	1
8h										8h
ANOVA										ANOVA
F = 799.2677	P < 0.0001									F = 1284.206	P < 0.0001
Level	- Level	Difference	Std Err Dif	Lower CL	Upper CL	p-Value				Level	- Level	Difference	Std Err Dif	Lower CL	Upper CL	p-Value
(A)	(E)	173.123	3.50302	161.594	184.652	<.0001				(D)	(E)	51.5501	0.983852	48.3122	54.7881	<.0001
(A)	(B)	158.125	3.50302	146.597	169.654	<.0001				(B)	(E)	51.3559	0.983852	48.1179	54.5938	<.0001
(A)	(D)	150.501	3.50302	138.973	162.03	<.0001				(C)	(E)	50.4032	0.983852	47.1652	53.6411	<.0001
(A)	(C)	116.774	3.50302	105.245	128.302	<.0001				(D)	(A)	38.8826	0.983852	35.6447	42.1205	<.0001
(C)	(E)	56.3493	3.50302	44.821	67.8781	<.0001				(B)	(A)	38.6883	0.983852	35.4504	41.9263	<.0001
(C)	(B)	41.3519	3.50302	29.823	52.8807	<.0001				(C)	(A)	37.7356	0.983852	34.4977	40.9736	<.0001
(C)	(D)	33.7278	3.50302	22.199	45.2565	<.0001				(A)	(E)	12.6675	0.983852	9.4296	15.9055	<.0001
(D)	(E)	22.6216	3.50302	11.093	34.1503	0.0005				(D)	(C)	1.14697	0.983852	-2.091	4.38491	0.7697
(B)	(E)	14.9974	3.50302	3.469	26.5262	0.0109				(B)	(C)	0.9527	0.983852	-2.2852	4.19064	0.8633
(D)	(B)	7.6242	3.50302	-3.905	19.1529	0.2628				(D)	(B)	0.19427	0.983852	-3.0437	3.43221	0.9996
12h										12h
ANOVA										ANOVA
F = 1237.226	P < 0.0001									F = 1432.767	P < 0.0001
Level	- Level	Difference	Std Err Dif	Lower CL	Upper CL	p-Value				Level	- Level	Difference	Std Err Dif	Lower CL	Upper CL	p-Value
(A)	(E)	198.197	3.26516	187.451	208.943	<.0001				(B)	(E)	44.7221	0.786899	42.1324	47.3119	<.0001
(A)	(B)	184.782	3.26516	174.036	195.528	<.0001				(D)	(E)	44.7221	0.786899	42.1324	47.3119	<.0001
(A)	(D)	177.155	3.26516	166.409	187.901	<.0001				(C)	(E)	43.5595	0.786899	40.9697	46.1492	<.0001
(A)	(C)	143.18	3.26516	132.434	153.925	<.0001				(B)	(A)	30.8135	0.786899	28.2237	33.4032	<.0001
(C)	(E)	55.0173	3.26516	44.271	65.7632	<.0001				(D)	(A)	30.8135	0.786899	28.2237	33.4032	<.0001
(C)	(B)	41.6027	3.26516	30.857	52.3486	<.0001				(C)	(A)	29.6508	0.786899	27.0611	32.2406	<.0001
(C)	(D)	33.9757	3.26516	23.23	44.7216	<.0001				(A)	(E)	13.9087	0.786899	11.3189	16.4984	<.0001
(D)	(E)	21.0417	3.26516	10.296	31.7876	0.0005				(B)	(C)	1.16267	0.786899	-1.4271	3.75242	0.5973
(B)	(E)	13.4147	3.26516	2.669	24.1606	0.0142				(D)	(C)	1.16267	0.786899	-1.4271	3.75242	0.5973
(D)	(B)	7.627	3.26516	-3.119	18.3729	0.2107				(D)	(B)	0	0.786899	-2.5897	2.58975	1
